# Supplementary material for: Methodology and validation of a new tandem mass spectrometer method for the quantification of inorganic and organic 18O-phosphate species
Source: PLoS One. 2020 Feb 24;15(2):e0229172. doi: 10.1371/journal.pone.0229172 (PMC7039501; doi:10.1371/journal.pone.0229172)
Supplement: S1 Data — (XLSX) [file pone.0229172.s005.xlsx]

## Sheet: ALL Data 
*Abbreviation key at bottom of table			Resin extraction - (mg/g soil)			Sequential fractionation extraction (mg/g soil)						DNA extraction (mg/L)
Sample ID	Sample Type	Week destructively sampled	16OP (HPLC)	18OP (HPLC)	OP (AA)	Bicarbonate (16OP)	Bicarbonate (18OP)	NaOH (16OP)	NaOH (18OP)	HCl (16OP)	HCl (18OP)	16OP dNMP	18OP dNMP
1	16OP	1	0.0844817	0	0	0.243119	0	0.0827777	0	0.0557504	0	6.96489e-06	0
2	18OP	1	0.0167064	0.109189	0.0812649	0.112824	0.138337	0.035152	0.0995311	0.0201357	0	4.65715e-06	0
3	Control	1										6.98387e-06	0
4	16OP	1	0.0964649	0	0.0747154	0.140946	0	0.125594	0	0.023935	0	1.04316e-05	0
5	18OP	1	0	0	0.0647141	0.0839839	0.165521	0.102861	0.11341	0.0193408	0	1.10928e-05	0
6	Control	1	0.0217085	0	0.0358191	0.102191	0	0.0647329	0	0.029697	0	6.32387e-06	0
7	16OP	1	0.146594	0	0.103528	0.216166	0	0.15938	0	0.0218659	0	1.03692e-05	0
8	18OP	1	0.0182149	0.0752884	0.080085	0.115132	0.132211	0.0453163	0.103486	0.0217653	0	9.3924e-06	0
9	Control	1	0.0382901	0	0.0486224	0.102031	0	0.0332013	0	0.0175937	0	1.1886e-05	0
10	16OP	1	0.101918	0	0.0994604	0.251215	0	0.156134	0	0.0567431	0	1.0416e-05	0
11	18OP	1	0.0265167	0.10004	0.113118	0.0824708	0.15782	0.0458408	0.102716	0.0468547	0	9.6624e-06	0
12	Control	1	0.00946372	0	0.0198738	0.0677657	0	0.0548536	0	0.0654461	0	1.113e-05	0
13	16OP	2	0.0798728	0	0.0883966	0.346197	0	0.163754	0	0.0525417	0	1.1934e-05	0
14	18OP	2	0.0272232	0.0744102	0.0721113	0.136374	0.234104	0.0941464	0.120796	0.0444328	0	1.26624e-05	0
15	Control	2	0.0114114	0	0.0284084	0.107675	0	0.0584651	0	0.0353438	0	1.5012e-05	0
16	16OP	2	0.0781345	0	0.0990915	0.181516	0	0.1462	0	0.0310403	0	1.6488e-05	0
17	18OP	2	0.0140301	0.0689305	0.0749695	0.122303	0.276014	0.119148	0.116385	0.0662754	0	1.26096e-05	0
18	Control	2	0.0160111	0	0.0246096	0.107414	0	0.0546179	0	0.0380396	0	1.13184e-05	0
19	16OP	2	0.0977023	0	0.0726474	0.230499	0	0.203696	0	0.0318566	0	1.6176e-05	0
20	18OP	2	0.0160174	0.0961044	0.061578	0.0907796	0.074396	0.110221	0.106029	0.0227492	0	8.8944e-06	0
21	Control	2	0.00180759	0	0.0148223	0.101949	0	0.0388468	0	0.0520873	0	1.18416e-05	0
22	16OP	2	0.0791075	0	0.0694929	0.274352	0	0.159444	0	0.0430512	0	1.2492e-05	0
23	18OP	2	0.00968718	0.071443	0.065328	0.0841382	0.153871	0.0318241	0.107629	0.0459218	0	1.5384e-05	0
24	Control	2	0.004828	0	0.0204587	0.0955512	0	0.0405386	0	0.0292381	0	1.3116e-05	0
25	16OP	3	0.0639205	0	0.0864448	0.337428	0	0.132441	0	0.0293714	0	9.7524e-06	0
26	18OP	3	0.0198875	0.0831659	0.0814182	0.127063	0.23979	0.119626	0.108916	0.055111	0	1.10688e-05	0
27	Control	3	0.00474777	0	0.0195252	0.206184	0	0.0998979	0	0.0400282	0	1.7208e-05	0
28	16OP	3	0.0654678	0	0.0669226	0.17041	0	0.164608	0	0.0300955	0	1.656e-05	0
29	18OP	3	0.00479042	0.0502994	0.0452695	0.0887727	0.137745	0.0874826	0.117793	0.0314656	0	1.13064e-05	0
30	Control	3	0.00834658	0	0.0281995	0.0924955	0	0.100355	0	0.0422978	0	1.2132e-05	0
31	16OP	3	0.0512254	0	0.0649658	0.300475	0	0.164606	0	0.0282327	0	1.06332e-05	0
32	18OP	3	0.00973039	0.081492	0.0718832			0.14293	0.107254	0.0222263	0	1.07172e-05	0
33	Control	3	0.00785657	0	0.0248388	0.0958462	0	0.1334	0	0.0362898	0	1.31832e-05	0
34	16OP	3	0.0610395	0	0.0734891	0.171497	0	0.190023	0	0.0530908	0	1.179e-05	0
35	18OP	3	0.00481928	0.0680723	0.0581928			0.154973	0.105573	0.0382816	0	1.3836e-05	0
36	Control	3	0.00970285	0	0.0231656	0.0870083	0	0.186824	0	0.0341707	0	1.3788e-05	0
37	16OP	4	0.0680177	0	0.0772873	0.213911	0	0.197863	0	0	0	1.5612e-05	0
38	18OP	4	0.00732154	0.0408786	0.0575351	0.115371	0.165884	0.222843	0.116138	0.0235189	0	2.442e-05	7.53193e-06
39	Control	4	0.0275449	0	0.0291617	0.0782915	0	0.149291	0	0.0282919	0	1.5468e-05	0
40	16OP	4	0.0633214	0	0.0716249	0.245562	0	0.194468	0	0.0422028	0	1.49232e-05	0
41	18OP	4	0	0.0297265	0.0639715	0.0853013	0.113233	0.0132176	0.103488	0.0351055	0	1.34952e-05	4.18148e-06
42	Control	4	0.00424414	0	0.0723929	0.0924578	0	0.0693226	0	0.0436828	0	1.506e-05	0
43	16OP	4	0.0401867	0	0.059793	0.106578	0	0.0723254	0	0.0355881	0	1.7286e-05	0
44	18OP	4	0.00779532	0.0743554	0.0588247	0.0803094	0.179399	0.0212347	0.120621	0.0295308	0	1.8132e-05	0
45	Control	4	0.00775348	0	0.0199205	0.0816183	0	0.0573953	0	0.0276426	0	1.27644e-05	0
46	16OP	4	0.0552995	0	0.0590262	0.138847	0	0.111679	0	0.0773277	0	1.11288e-05	0
47	18OP	4	0.0042796	0.0556348	0.0599755	0.0857719	0.0649894	0.0250481	0.109678	0.0309033	0	2.1048e-05	7.44031e-06
48	Control	4	0	0	0.0228803	0.0819827	0	0.007634	0	0.054248	0	1.3914e-05	0
49	16OP	5	0.0715412	0	0.0655696	0.222661	0	0.100463	0	0.0248606	0	1.23192e-05	0
50	18OP	5	0.00484751	0.0569582	0.0278732	0.11265	0.131668	0.0426268	0.125027	0.0502005	0	1.20096e-05	0
51	Control	5	0.0125749	0	0.0707186	0.0816265	0	0.0387016	0	0.0329027	0	1.584e-05	0
52	16OP	5	0.0546006	0	0.0564813	0.115361	0	0.177265	0	0.0290885	0	3.2688e-05	0
53	18OP	5	0.00546006	0.0521739	0.0107988	0.128071	0.217105	0.0367054	0.116019	0.0316365	0	2.0592e-05	0
54	Control	5	0.00597967	0	0.08234	0.0986397	0	0.022125	0	0.0320794	0	1.2576e-05	0
55	16OP	5	0.060012	0	0.0625325	0.160747	0	0.104829	0	0.022593	0	1.4712e-05	0
56	18OP	5	0.00482897	0.0537223	0.026499	0.0973314	0.100411	0.0477359	0.171258	0.0293043	0	1.8216e-05	0
57	Control	5	0.00483286	0	0.0265203	0.0919625	0	0.0578472	0	0.0455784	0	1.41e-05	0
58	16OP	5	0.0350101	0	0.0600604	0.136392	0	0.0843525	0	0.0298476	0	1.2804e-05	0
59	18OP	5	0.0458697	0.0643368	0.101628	0.0887884	0.139473	0.0296095	0.165909	0.0381538	0	9.5472e-06	0
60	Control	5	0.00241158	0	0.0121785	0.0820243	0	0.01618	0	0.0450648	0	1.11288e-05	0
61	16OP	6	0.0321018	0	0.0534827	0.26344	0	0.171208	0	0.0317671	0	1.1088e-05	0
62	18OP	6	0.0029988	0.0515794	0.0161335	0.10832	0.134418	0.0635263	0.184751	0.0273775	0	1.4424e-05	0
63	Control	6	0.00475342	0	0.0632204	0.0836748	0	0.034251	0	0.0314602	0	1.386e-05	0
64	16OP	6	0.0550122	0	0.0564181	0.134386	0	0.188308	0	0.0301635	0	2.238e-05	0
65	18OP	6	0.0084	0	0.05502	0.104704	0.190152	0.0442099	0.173358	0.0247485	0	1.4856e-05	0
66	Control	6	0	0	0	0.0781441	0			0.0372099	0	9.5088e-06	0
67	16OP	6	0.028968	0	0.0609535	0.107075	0	0.0788729	0	0.02785	0	2.4912e-05	0
68	18OP	6	0	0.0706026	0.0166159	0.0870033	0.100969	0.0124682	0.162743	0.0449467	0	1.1892e-05	0
69	Control	6	0.0288288	0	0.0202402	0.0793231	0	0.0418698	0	0.0437523	0	1.3248e-05	0
70	16OP	6	0.042176	0	0.0572738	0.0881861	0	0.116479	0	0.0423273	0	1.6296e-05	0
71	18OP	6	0.00719281	0.047952	0.0166633	0.115568	0.144426	0.0338858	0.134445	0.0474411	0	1.542e-05	0
72	Control	6
	NOTES
		=	Insufficient Soil for Extraction
		=	Issues during instrumental analysis
	16OP	=	16Oxygen-orthophosphate
	18OP	=	18Oxygen-orthophosphate
	AA	=	Atomic absorption spectroscopy
	Bicarbonate	=	0.5 M Bicarbonate solution, used in the Phosphorus sequential fractionation method
	dNMP	=	Deoxynucleotide monophosphate
	HCl	=	1.0 M Hydrochloric acid solution, used in the Phosphorus sequential fractionation method
	HPLC	=	High performance liquid chromatography
	NaOH	=	0.1 M Sodium hydroxide solution, used in the Phosphorus sequential fractionation method
	OP	=	Orthophosphate
	Resin Extraction	=	Phosphorus removed from resin strips using 0.5 M hydrochloric acid solution, used in the Phosphorus sequential fractionation method
